# Supplementary material for: New Synthetic Lethality Re-Sensitizing Platinum-Refractory Cancer Cells to Cisplatin In Vitro: The Rationale to Co-Use PARP and ATM Inhibitors
Source: Int J Mol Sci. 2021 Dec 11;22(24):13324. doi: 10.3390/ijms222413324 (PMC8704450; doi:10.3390/ijms222413324)
Supplement: Supplementary file 1 [file ijms-22-13324-s001.zip]

Archive with 1 entries (1 files):
- ijms-1439908-supplementary.pdf
